# Supplementary material for: mTORC1 activation in lung mesenchyme drives sex- and age-dependent pulmonary structure and function decline
Source: Nat Commun. 2020 Nov 6;11:5640. doi: 10.1038/s41467-020-18979-4 (PMC7648630; doi:10.1038/s41467-020-18979-4)
Supplement: Supplementary file 4 — Source Data [file 41467_2020_18979_MOESM4_ESM.xlsx]

## Sheet: Fig. 2f
Fig. 2f
	Detection and quantitation of transitional state AT2/AT1 cells in human lung sections
	% of AT1/AT2 transitional cells					Pooled measurements			Unpaired T-test
	Ctrl1	Ctrl2	LAM1	LAM2		Ctrl	LAM		Table Analyzed	% of transitional AT2/AT1 cells pooled
	4	5.26316	13.2075	17.6471		4	13.2075
	3.44828	5.26316	10.5263	13.0435		3.44828	10.5263		Column B	LAM
	4.54545	0	10	21.9512		4.54545	10		vs.	vs.
	4.34783	0	18.5185	22.5806		4.34783	18.5185		Column A	Ctrl
	6.66667	0	12.7273	18.4211		6.66667	12.7273
	3.84615	0	20	23.6842		3.84615	20		Unpaired t test
	4.7619	0	16.3265	31.25		4.7619	16.3265		P value	<0.0001
	5	6.45161	13.3333	20.5882		5	13.3333		P value summary	****
	0	6.97674	16.129	15.2174		0	16.129		Significantly different (P < 0.05)?	Yes
	0	4.87805	9.61538	15.7895		5.26316	9.61538		One- or two-tailed P value?	Two-tailed
	0	0	0	15.6863		5.26316	17.6471		t, df	t=10.66, df=40
	0	0	0	23.5294		0	13.0435
	0	0	0	19.8582		0	21.9512		How big is the difference?
	0	0	0	0		0	22.5806		Mean of column A	3.445
	0	0	0	0		0	18.4211		Mean of column B	17.38
						0	23.6842		Difference between means (B - A) ± SEM	13.93 ± 1.307
						6.45161	31.25		95% confidence interval	11.29 to 16.57
						6.97674	20.5882		R squared (eta squared)	0.7396
						4.87805	15.2174
							15.7895		F test to compare variances
							15.6863		F, DFn, Dfd	4.093, 22, 18
							23.5294		P value	0.0037
							19.8582		P value summary	**
									Significantly different (P < 0.05)?	Yes
									Data analyzed
									Sample size, column A	19
									Sample size, column B	23

## Sheet: Fig. 3b
Fig. 3b	Western Blots
	anti-pS6

## Sheet: Fig. 3c
Fig. 3c
	Inhibition of mTORC1 by Rapamycin treatment - effect on Alveolar Size (MLIs)
	WT Vehicle	WT RAPA	Tsc2KO Vehicle	Tsc2KO RAPA		Unpaired T-test 1			Unpaired T-test 2
	47.58	15.37	81.98	49.05		Table Analyzed	MLI Rapa all pooled		Table Analyzed	MLI Rapa all pooled
	30.74	44.63	46.88	68.07
	21.95	49.02	92.22	55.69		Column B	WT RAPA		Column D	Tsc2KO RAPA
	27.11	29.27	90.73	37.38		vs.	vs.		vs.	vs.
	49.84	30.77	41.73	88.55		Column A	WT Vehicle		Column C	Tsc2KO Vehicle
	30.04	46.88	76.86	19.02
	43.91	41.73	51.24	105.37		Unpaired t test			Unpaired t test
	21.95	45.37	71.07	30		P value	0.4231		P value	0.0129
	58.54	30	37.32	38.78		P value summary	ns		P value summary	*
	26.34	25.61	50.54	60.04		Significantly different (P < 0.05)?	No		Significantly different (P < 0.05)?	Yes
	40.27	48.32	46.83	29.6		One- or two-tailed P value?	Two-tailed		One- or two-tailed P value?	Two-tailed
	67.32	21.22	89.32	38.06		t, df	t=0.8017, df=630		t, df	t=2.490, df=1844
	27.07	30.04	59.34	40.25
	34.4	40.98	88.59	33		How big is the difference?			How big is the difference?
	27.82	20.5	64.39	28.69		Mean of column A	38.47		Mean of column C	61.58
	27.11	40.98	41	26.43		Mean of column B	39.54		Mean of column D	58.55
	20.49	32.96	43.17	27.08		Difference between means (B - A) ± SEM	1.076 ± 1.342		Difference between means (D - C) ± SEM	-3.030 ± 1.217
	20.49	39.54	32.33	49.78		95% confidence interval	-1.560 to 3.712		95% confidence interval	-5.416 to -0.6434
	26.34	56.36	33.69	115.61		R squared (eta squared)	0.001019		R squared (eta squared)	0.003351
	32.94	32.2	51.23	77.59
	14.71	46.85	105.39	30.73		F test to compare variances			F test to compare variances
	24.88	27.11	34.46	52.93		F, DFn, Dfd	1.126, 315, 315		F, DFn, Dfd	1.103, 849, 995
	19.77	54.15	84.93	66.18		P value	0.2936		P value	0.1362
	29.27	57.09	45.42	90.01		P value summary	ns		P value summary	ns
	25.62	49.07	40.98	42.44		Significantly different (P < 0.05)?	No		Significantly different (P < 0.05)?	No
	19.02	19.76	66.59	114.15
	53.46	24.15	59.29	35.86		Data analyzed			Data analyzed
	39.51	40.25	43.91	28.62		Sample size, column A	316		Sample size, column C	850
	28.55	31.6	51.95	49.05		Sample size, column B	316		Sample size, column D	996
	30.73	49.02	112.07	31.5
	30.73	36.59	150.73	59.29
	39.52	60.8	100.99	30.73
	48.29	21.95	35.19	78.35
	23.42	31.47	49.02	100.38
	40.98	52	33.67	87.08
	28.54	49.02	88.54	29.31
	43.96	42.45	43.9	39.54
	29.28	27.07	61.46	37.35
	33.66	69.53	67.42	33
	32.2	94.49	34.39	40.41
	23.42	87.07		25.61
	78.31	87.07	70.31	22.73
	62.2	72.47	75.4	62.21
	48.3	27.81	27.07
	41.71	27.84	37.32	51.23
	28.77	28.77	87.08	30.74
	32.2	33.42	35.88	44.63
	27.07	31.6	93.66	113.47
	30	29.28	63.7	28.54
	50.51	32.96	33.66	19.02
	51.95	56.35	31.47	77.73
	47.56	33.32	47.61	81.3
	28.57	22	61.48	27.08
	32.23	24.15	57.81	52.69
	62.93	38.05	103.21	46.1
	18.29	36.59	86.35	30.32
	30	51.97	43.17	54.15
	34.4	21.95	38.06	79.06
	39.52	38.79	60.73	24.89
	26.35	31.5	82.71	76.38
	36.59	22.68	100.98	68.05
	27.81	63.66	46.88	42.5
	51.23	29.27	77.56	98.81
	42.44	28.54	50.49	13.25
	25.61	30.01	32.23	51.27
	32.23	77.56	32.2	38.05
	26.43	39.52	50.75	58.58
	29.27	26.35	25.62	26.35
	25.61	54.55	58.56	28.57
	21.22	59.27	76.11	90.81
	34.4	27.11	106.14	38.06
	37.38	27.81	79.79	53.44
	49.05	55	46.12	42.54
	37.32	40.25	35.12	32.2
	21.22	64.39	76.1	37.43
	30.04	40.25	78.31	65.71
	24.89	38.08	80.54	45.12
	25.62	41.81	44.66	101.11
	21.22	42.5	91.48	114.16
	75.38	123.66	51.97	23.46
	31.46	32.96	61.47	32.2
	33.66	19.02	62.94
	19.02	21.96	36.04	43.23
	16.1	41.71	145.61	57.07
	55.63	52.03	43.91
	30.74	52.76	57.09	31.47
	45.37	38.78	41.87	29.28
	49.07	53.5	82.07	102.44
	34.58	38.11	47.57	70.24
	33.69	60.07	46.84	40.24
	35.13	38.81	91.47	49.78
	26.38	31.46	63.76	99.52
	41.73	38.78	74.65	20.81
	39.62	39.51	38.05	32.23
	30.32	23.42	97.32	58.56
	37.43	44.69	51.35	60.95
	28.57	46.12	68.05	48.3
	63.66	40.98	41.73	62.2
	31.47	67.42	85.61	36.59
	37.32	31.5	66.65	80.52
	49.07	32.23	35.85	33.66
	76.19	22.68	35.12	35.85
	23.42	26.43	58.54	38.05
	31.46	24.15	37.32	30.73
	76.1	23.43	35.24	38.78
	24.92	19.02	40.48	32.33
	30.08	28.69	44.69	28.62
	46.84	19.77	63.08	81.98
	46.88	26.34	32.2	119.29
	37.32	18.42	65.12	109.03
	25.62	18.29	70.28	46.15
	33.66	30	79.76	60.04
	24.25	30	76.11	35.85
	30.81	21.96	30.01	90.74
	53.46	22.68	51.23	33.79
	46.88	26.35	61.48	37.35
	38.06	24.16	35.13	73.23
	38.05	24.16	49.78	33.67
	39.57	59.29	50.8	30.73
	37.32	34.42	76.11	27.08
	48.29	14.63	83.43	41.03
	54.88	49.07	84.23	46.1
	87.07	27.07	61.5	30.04
	33.66	45.37	35.12	46.12
	51.24	40.98	52.7	26.43
	31.54	38.78	41.71	60.07
	37.32	35.92	48.34	56.34
	41.71	37.35	60.75	62.2
	46.12	33.06	74.63	113.45
	26.34	54.88	46.84	43.23
	50.51	30.74	65.19	106.1
	38.06	24.88	38.06	90
	41.73	105.39	70.24	33.67
	24.15	46.85	31.47	93.73
	51.96	28.55	54.88	51.97
	40.3	61.46	51.95	26.34
	36.77	42.5	39.54	65.19
	46.83	45.46	60.36	38.81
	27.08	45.39	43.67	34.39
	43.9	97.33	68.11	102.5
	49.76	76.92	100.26	95.86
	27.82	36.59	51.35	35.15
	38.05	35.85	88.61	57.09
	34.39	58.61	109.77	33.66
	44.63	37.5	133.18	58.54
	17.56	75.4	35.88	55.62
	24.89	28.62	44.63	60.04
	43.2	50.51	100.98	35.88
	35.13	62.23	20.54	82.7
	36.59	28.69	51.96	34.4
	23.1	37.35	49.76	95.17
	43.17	32.23	97.33	46.85
	24.16	68.05	51.23	52.2
	30	39.68	21.22	98.82
	37.38	34.42	32.96	100.26
	38.78	35.49	135.42	116.62
	86.39	38.81	51.97	54.17
	30.77	57.09	43.96	117.81
	32.93	40.98	112.72	98.78
	27.81	52.7	125.86	47.56
	50.02	34.39	68.78	98.81
	47.56	34.39	87.81	33
	30	25.61	48.34	32.2
	43.96	19.76	54.9	46.92
	23.42	24.92	94.46	50.49
	39.51	29.27	97.33	86.35
	30.14	36.77	46.88	57.07
	43.17	53.41	17.62	30.74
	78.29	47.58	25.61	120.75
	34.42	108.29	78.3	32.96
	27.07	41.71	109.03	38.06
	49.05	50.57	21.23	36.59
	97.32	43.23	38.79	38.06
	76.84	43.91	60	50.68
	44.66	22.73	103.34	62.2
	46.1	72.45	126.64	30
	46.83	33.67	75.38	69.52
	25.62	32.2	91.7	68.11
	31.5	22.7	103.91	51.41
	28.54	43.17	76.86	54.9
	42.44	64.43	71.77	46.1
	30.77	35.86	76.1	51.23
	38.78	36.65	35.85	33.13
	39.52	29.31	35.85	40.24
	82.69	41.71	79.84	51.97
	96.6	60.73	51.3	81.98
	60.02	31.5	78.3	46.88
	47.57	40.98	30.77	92.22
	47.58	18.29	52.68	90.73
	23.42	30	96.6	41.73
	76.83	38.78	61.5	76.86
	35.85	32.2	31.46	51.24
	25.61	24.92	26.34	71.07
	25.7	27.81	24.89	37.32
	24.16	38.06	61.47	50.54
	21.23	26.34	37.32	46.83
	49.03	28.55	116.34	89.32
	38.79	24.15	35.15
	39.52	23.43	35.24	59.34
	41.71	58.54	72.47	88.59
	29.31	19.76	58.54	64.39
	25.61	43.9	103.17	41
	22	51.22	47.56	43.17
	60.75	38.89	89.27	32.33
	32.2	95.15	43.2	33.69
	23.52	28.55	41	51.23
	43.9	36.59	33.66	105.39
	27.08	59.27	55.61	34.46
	38.06	34.4	106.12	84.93
	47.57	31.46	49.76	45.42
	37.35	44.63	62.2	40.98
	55.62	23.42	49.05	66.59
	17.56	33.79	61.48	59.29
	32.2	23.42	57.15	43.91
	31.47	47.7	60.75	51.95
	35.12	27.07	43.93	112.07
	32.2	30.08	41.77	27.81
	29.28	24.92	46.85	100.99
	30.01	53.42	35.85	35.19
	47.65	27.82	71.8	49.02
	41.71	57.19	54.88	33.67
	24.15	49.03	35.85	24.92
	35.86	36.65	40.24	88.54
	35.12	27.82	32.94	43.9
	30.73	27.89	103.91	26.38
	42.44	37.43	72.47	61.46
	29.28	35.92	127.34	67.42
	47.56	40.24	61.46	34.39
	25.65	61.48	37.35	25.78
	46.83	38.78	47.56	70.31
	30.74	50.62	63.76	75.4
	30.08	79.02	65.87	27.07
	30.73	46.83	70.98	37.32
	39.51	65.85	47.57	87.08
	33.66	39.54	78.29	35.88
	35.15	24.15	100.26	93.66
	101	20.5	40.98	21.22
	31.46	26.5	54.88	63.7
	30.73	23.42	38.79	33.66
	70.24	22.06	102.44	31.47
	40.25	24.88	40.24	47.61
	75.38	24.15	101	61.48
	27.08	32.23	64.39	57.81
	43.93	24.89	44.63	103.21
	24.92	27.96	33.69	86.35
	23.43	25.05	65.96	43.17
	30	24.19	87.82	38.06
	76.86	24.89	40.35	60.73
	45.39	38.22	43.2	82.71
	30.77	40.98	82.68	100.98
	21.95	34.4	46.12	46.88
	37.35	33.06	79.02	77.56
	36.62	30.04	47.58	50.49
	27.07	24.19	30.73	32.23
	35.85	35.31	83.42	32.2
	23.46	33.66	117.84	50.75
	27.16	23.43	97.32	25.62
	99.51	25.05	29.41	58.56
	46.12	74.64	32.96	76.11
	30.01	68.8	93.66	106.14
	28.55	34.39	57.09	79.79
	58.56	39.57	53.46	46.12
	62.2	63.66	49.05	35.12
	24.15	39.51	65.85	76.1
	43.9	28.54	103.91	78.31
	60.77	19.08	76.84	80.54
	52.69	19.08	40.24	44.66
	35.13	30.74	70.99	91.48
	60	27.81	60	51.97
	27.81	13.17	43.17	61.47
	29.28	23.43	103.17	62.94
	27.08	21.22	42.44	36.04
	28.54	55.61	65.27	43.91
	28.54	31.46	80.5	57.09
	32.94	21.22	65.13	41.87
	27.82	20.61	24.15	82.07
	27.07	29.27	80.49	47.57
	82.8	24.15	80.5	46.84
	25.62	26.35	30.81	91.47
	26.34	40.3	34.39	63.76
	29.27	35.12	98.78	74.65
	21.22	32.93	33.79	27.11
	22.7	62.94	49.76	38.05
	26.34	38.78	38.79	97.32
	23.46	33.06	83.43	51.35
	36.59	30.74	50.54	68.05
	24.16	75.4	81.3	41.73
	32.2	24.88	43.27	85.61
	50.51	30	32.94	66.65
	68.8	45.39	55.65	35.85
	22	22.68	50.51	35.12
	26.38	49.05	82.69	58.54
	28.54	84.15	83.44	37.32
	49.76	35.92	55.62	35.24
	25.61	57.12	95.13	40.48
	29.27	38.05	81.95	22
	30.77	79.02	51.22	44.69
	26.38	26.35	62.94	63.08
	76.11	79.02	29.28	32.2
	51.3	49.03	73.92	65.12
	38.78	25.61	90.76	70.28
	21.95	38.05	75.4	79.76
	38.11	24.92	39.62	76.11
	24.15	57.88	41.87	30.01
	22.68	40.48	44.63	51.23
	32.2	32.93	54.88	61.48
	37.38	81.23	60.77	35.13
	38.79	35.12	126.59	49.78
	32.94	43.93	31.47	50.8
	98.78	28.54	70.98	76.11
	30.74	67.32	92.2	83.43
	19.76	30.73	127.33	84.23
	35.13	34.16	79.03	61.5
	114.17	33.86	78.38	35.12
	49.78	22	72.5	52.7
	49.02	40.27	75.37	41.71
			53.42	48.34
			76.32	60.75
			118.56	74.63
			139.79	46.84
			60.04	65.19
			67.33	38.06
			76.11	70.24
			112.69	31.47
			122.2	54.88
			36.59	51.95
			103.9	39.54
			90.01	60.36
			70.28	43.67
			65.89	68.11
			73.17	100.26
			70.24	51.35
			94.39	88.61
			37.32	109.77
			61.47	20.7
			51.22	24.92
			100.26	27.84
			42.46	35.88
			69.65	22.68
			71.71	44.63
			49.05	100.98
			37.32	24.15
			41.77	27.81
			69.52	20.54
			33.67	51.96
			55.63	49.76
			90	97.33
			59.29	51.23
			60.8	21.22
			83.42	24.15
			38.11	32.96
			133.17	24.15
			26.34	26.43
			30.01	51.97
			60.74	43.96
			62.23	112.72
			22.73	125.86
			57.08	68.78
			49.03	87.81
			76.84	48.34
			54.15	54.9
			49.05	94.46
			65.86	97.33
			32.2	46.88
			44.63	17.62
			85.61	25.61
			93.7	78.3
			38.06	109.03
			135.37	21.23
			81.22	38.79
			48.32	60
			116.35	103.34
			79.76	68.05
			61.48	30
			42.45	51.23
			45.37	33.66
			26.43	101.77
			41	49.78
			86.35	41.71
			109.03	40.98
			126.59	26.38
			30	38.06
			24.89	26.34
			35.85	49.78
			112.69	54.23
			19.04	49.03
			66.59	49.03
			95.86	79.03
			74.64	69.57
			76.83	99.52
			99.58	65.86
			60.74	43.2
			30.04	65.19
			23.42	34.4
			59.34	40.98
			58.54	30.01
			34.39	104.66
			46.19	39.51
			27.07	95.13
			106.83	75.4
			30	54.15
			23.42	34.39
			48.29	46.12
			54.88	59.34
			77.56	65.13
			47.57	36.62
			55.62	44.64
			79.06	39.54
			51.35	129.53
			54.88	90.01
			67.38	25.62
			55.65	103.18
			46.1	83.47
			122.94	63.66
			77.56	42.46
			52.87	49.03
			90.3	100.98
			119.28	82.74
			50.49	49.03
			54.88	25.62
			68.11	45.37
			46.1	32.93
			64.39	20.54
			39.51	58.56
			68.07	54.88
			80.49	115.62
			60.75	121.48
			105.46	27.81
			43.18	75.37
			62.97	53.42
			35.15	125.86
			98.06	66.6
			60.02	16.83
			106.14	115.65
			68.11	32.93
			64.39	28.69
			106.84	31.5
			33.73	44.63
			38.05	65.13
			65.86	38.78
			65.19	44.63
			113.44	58.58
			105.43	120.73
			57.08	82.68
			58.56	46.31
			75.38	30
			70.24	109.8
			96.59	19.76
			69.55	32.96
			61.46	49.84
			61.47	114.16
			40.98	90.76
			76.83	57.81
			90.05	76.83
			57.07	79.77
			66.59	49.03
			34.4	78.46
			30.74	57.08
			117.08	42.45
			49.78	74.63
			46.88	51.95
			40.3	33.66
			35.85	46.12
			34.46	49.76
			76.78	37.32
			52.87	35.85
			37.35	35.86
			44.66	39.68
			55.61	29.27
			40.98	80.49
			101	57.82
			104.63	46.1
			72.44	59.27
			35.88	79.04
			15.44	49.03
			71.71	48.29
			51.23	30.73
			30.74	119.28
			96.61	52.73
			57.07	82.7
			71.71	70.24
			59.27	69.61
			62.2	87.85
			27.07	54.15
			35.85	74.63
			28.57	111.34
			63.66	68.05
			69.55	97.33
			38.78	79.03
			46.1	117.07
			37.35	46.85
			35.85	32.2
			28.54	87.09
			69.34	36.59
			45.37	66.65
			90.05	48.29
			71.71	43.18
			43.2	39.52
			36.62	84.15
			51.96	31.47
			81.27	125.89
			61.46	27.07
			46.85	69.52
			99.51	40.98
			25.62	47.56
			30.22	33.67
			35.86	57.92
			60	60.04
			53.44	40.24
			41	45.37
			68.08	67.33
			51.22	80.49
			51.95	87.81
			93.67	70.98
			66.6	64.49
			74.63	81.25
			37.32	60.73
			122.95	51.3
			49.8	116.38
			37.35	40.35
			42.44	57.08
			58.56	63.66
			75.38	39.51
			44.64	33.69
			27.07	55.61
			32.2	34.39
			45.46	97.34
			111.22	97.34
			31.5	57.81
			30.04	30.04
			54.17	28.57
			35.13	48.3
			71.72	77.58
			65.19	68.84
			29.28	44.66
			91.51	97.34
			36.04	69.55
			36.04	87.07
			38.05	59.27
			70.28	73.91
			45.37	107.6
			35.85	89.27
			22.68	74.63
			60.11	54.17
			62.3	24.16
			54.88	35.12
			62.2	26.34
			60.07	95.13
			68.05	43.9
			92.2	69.51
			41.71	32.94
			72.45	74.69
			124.44	70.98
			47.61	70.24
			92.93	51.95
			38.08	46.83
			46.92	59.31
			40.06	35.15
			100.24	35.12
			76.1	38.05
			66.59	107.58
			46.83	40.24
			31.77	70.24
			57.85	76.1
			60.02	49.78
			84.91	17.58
			45.74	35.85
			66.59	94.39
			109.02	94.4
			92.2	45.39
			74.72	43.91
			63.68	43.17
			60	31.5
			54.88	49.07
			77.58	58.58
			32.27	34.39
			30.01	52.81
			76.1	44.63
			59.27	82.7
			34.39	70.25
			40.27	56.34
			103.19	37.32
			67.33	72.44
			44.63	61.47
			49.78	44.64
			38.81	74.03
			57.12	57.81
			62.26	73.17
			88.56	49.02
			81.98	19.02
			62.97	23.42
			41.71	16.89
			51.3	40.98
			68.78	67.32
			46.88	74.69
			67.57	43.17
			54.15	48.43
			18.29	44.64
			106.19	38.05
			38.08	50.51
			19.76	59.27
			29.27	49.78
			44.63	70.24
			27.07	41.21
			43.18	33.66
			55.61	68.78
			37.32	40.98
			35.85	57.81
			49.8	35.13
			35.13	19.77
			46.97	55.65
			49.05	71.71
			38.81	92.94
			77.59	37.35
			26.34	60.8
			27.81	64.41
			24.89	24.16
			35.85	30
			35.88	25.7
			44.73	51.97
			18.31	28.54
			81.95	30
			28.55	43.23
			87.81	111.22
			52.7	37.35
			49.05	37.32
			46.88	27.89
			35.92	68.78
			46.85	49.02
			32.2	60.74
			57.81	38.08
			28.62	30.08
			60.73	81.23
			28.57	62.97
			67.42	53.5
			79.24	43.17
			47.4	51.27
			65.23	43.33
			73.94	101.77
			74.65	54.23
			30.01	87.81
			90.74	35.15
			43.18	46.1
			80.52	98.79
			78.29	46.83
			115.63	60.74
			32.94	65.16
			47.56	107.56
			86.35	36.59
			104.63	70.26
			43.91	42.75
			51.96	33.66
			66.59	50.54
			46.12	35.88
			68.8	26.35
			52.68	30.04
			40.98	72.45
			118.54	81.96
			52.69	40.3
			32.2	45.37
			95.13	81.96
			43.91	63.66
			42.5	19.08
			104.64	42.54
			43.2	93.68
			94.4	73.9
			43.96	55.62
			77.56	90.74
			76.11	35.15
			41.71	41.71
			77.62	40.98
			61.5	35.12
			92.2	79.06
			41.71	49.03
			98.78	70.98
			55.63	103.91
			31.5	73.92
			53.42	27.16
			69.53	62.21
			58.54	66.6
			143.42	38.06
			102.48	116.35
			55.62	63.66
			36.59	85.69
			62.2	101.04
			147.1	52.73
			29.31	54.15
			35.92	96.34
			36.59	102.45
			70.31	35.13
			39.52	44.66
			52.73	113.44
			37.35	85.69
			160.24	109.02
			68.82	35.15
			99.56	59.31
			67.46	65.13
			47.57	38.81
			30.71	56.38
			87.81	35.12
			50.57	79.79
			67.35	56.46
			65.39	66.6
			106.84	101.72
			32.27	75.37
			37.38	48.3
			34.4	38.16
			40.98	36.59
			35.12	79.04
			35.86	96.63
			45.37	56.34
			27.07	70.99
			98.79	52.73
			57.08	77.59
			85.64	55.63
			72.47	62.93
			32.2	54.9
			43.17	96.59
			43.17	39.52
			62.2	43.9
			106.1	68.05
			40.25	95.12
			85.62	36.59
			27.81	18.29
			67.33	30.74
			38.05	92.21
			62.93	72.47
			52.69	39.51
			80.52	18.29
			30.73	66.62
			56.36	16.83
			68.07	64.39
			53.42	37.32
			30.73	50.54
			37.32	33.67
			61.46	42.44
			83.42	49.76
			92.94	34.39
			57.64	22.15
			80.54	49.76
			60.22	85.69
			124.39	55.69
			60.89	65.86
			34.4	114.99
			50.49	49.03
			60	76.83
			114.16	38.3
			41	109.05
			35.85	20.49
			57.09	70.99
			32.93	47.61
			29.31	41.5
			99.51	39.52
			43.17	41.73
			60.02	106.11
			70.25	91.49
			122.94	55.65
			150	109.02
			61.5	62.21
			62.26	40.98
			44.64	42.44
			38.06	71.71
			83.42	79.04
			55.65	110.53
			174.88	26.43
			70.98	87.1
			49.76	24.89
			69.53	15.38
			63.68	23.46
			30	55.63
			20.5	103.91
			30.73	24.89
			41.73	32.23
			95.86	50.49
			70.55	93.66
			54.92	46.1
			37.32	83.42
			98.85	91.49
			35.12	50.49
			30	92.2
			28.62	28.57
			41	97.34
			66.78	109.03
			99.9	49.76
			108.32	89.32
			48.3	90.73
			58.61	34.39
			42.5	40.98
			37.32	38.05
			46.83	73.92
			110.49	82
			32.93	47.57
			22.68	68.8
			32.93	48.34
			121.47	32.94
			35.15	54.15
			43.18	79.02
			24.88	90.73
			38.16	115.72
			64.49	68.78
			30.77	76.1
			31.6	32.27
			87.38	50.49
			56.36	98.81
			52.69	59.29
			54.88	60.75
			56.38	43.17
			52.69	45.37
			52.76	105.49
			61.47	60.74
			49.76	57.85
			95.95	103.9
			62.26	42.44
			37.32	25.61
			74.72	134.65
			106.89	24.89
			110.53	60.8
			120.01	64.41
			57.09	30
			51.23	25.7
			60.11	51.97
			92.2	28.54
			70.98	30
			66.73	43.23
			41.73	111.22
			40.98	37.35
			62.93	37.32
			49.02	27.89
			48.32	68.78
			36.62	49.02
			43.23	60.74
			151.46	38.08
			81.27	30.08
			21.22	81.23
			37.32	62.97
			46.88	53.5
			54.27	43.17
			103.19	51.27
			55.62	43.33
			93	101.77
			57.81	54.23
			158.05	87.81
			46.1	35.15
			92.94	46.1
			43.18	98.79
			56.36	46.83
			57.81	60.74
			71.01	65.16
			123.67	107.56
			54.15	36.59
			63.66	70.26
				42.75
				33.66
				50.54
				35.88
				30.04
				72.45
				81.96
				40.3
				45.37
				81.96
				63.66
				19.08
				42.54
				93.68
				73.9
				55.62
				90.74
				35.15
				41.71
				40.98
				35.12
				79.06
				49.03
				70.98
				103.91
				73.92
				27.16
				62.21
				66.6
				38.06
				116.35
				63.66
				85.69
				101.04
				52.73
				54.15
				96.34
				102.45
				35.13
				44.66
				113.44
				85.69
				109.02
				35.15
				59.31
				65.13
				38.81
				56.38
				35.12
				79.79
				56.46
				66.6
				101.72
				75.37
				48.3
				38.16
				36.59
				79.04
				96.63
				56.34
				70.99
				52.73
				77.59
				55.63
				62.93
				54.9
				96.59
				39.52
				43.9
				68.05
				95.12
				36.59
				30.74
				92.21
				72.47
				66.62
				64.39
				37.32
				50.54
				33.67
				42.44
				49.76
				49.76
				85.69
				55.69
				65.86
				49.03
				76.83
				38.3
				109.05
				20.49
				70.99
				47.61
				41.5
				39.52
				41.73
				106.11
				91.49
				55.65
				109.02
				62.21
				40.98
				42.44
				71.71
				79.04
				110.53
				87.1
				55.63
				103.91
				32.23
				50.49
				93.66
				46.1
				83.42
				91.49
				50.49
				92.2
				97.34
				109.03
				49.76
				89.32
				90.73
				34.39
				40.98
				38.05
				73.92
				82
				47.57
				68.8
				48.34
				32.94
				54.15
				79.02
				90.73
				115.72
				68.78
				76.1
				32.27
				50.49
				98.81
				59.29
				60.75
				43.17
				45.37
				105.49
				60.74
				57.85
				103.9
				42.44

## Sheet: Fig.4b
Fig.4b
	qPCR analysis of Tsc2-depenedent changes in mouse lung mesenchymal gene expression in the 8wo females and males
	All values are relative gene expression values normalized to beta-actin gene expression using ddCt method
Tsc2	WT Male	Tsc2KO Male	WT Female	Tsc2KO Female		Table Analyzed	Tsc2 sex dependent		Table Analyzed	Tsc2 sex dependent
	0.035	0.001	0.027	0.003
	0.029	0.006	0.019	0.007		Column D	Tsc2KO Female		Column B	Tsc2KO Male
	0.034	0.002	0.023	0.006		vs.	vs.		vs.	vs.
						Column C	WT Female		Column A	WT Male
						Unpaired t test			Unpaired t test
						P value	0.0025		P value	0.0002
						P value summary	**		P value summary	***
						Significantly different (P < 0.05)?	Yes		Significantly different (P < 0.05)?	Yes
						One- or two-tailed P value?	Two-tailed		One- or two-tailed P value?	Two-tailed
						t, df	t=6.786, df=4		t, df	t=12.34, df=4
Pdgrfa	WT Male	Tsc2KO Male	WT Female	Tsc2KO Female		Table Analyzed	Pdgfra sex dependent		Table Analyzed	Pdgfra sex dependent
	0.62	0.768	0.847	0.778
	0.865	0.87	0.724	0.608		Column D	Tsc2KO Female		Column B	Tsc2KO Male
	0.89	0.82	0.785	0.58		vs.	vs.		vs.	vs.
						Column C	WT Female		Column A	WT Male
						Unpaired t test			Unpaired t test
						P value	0.1425		P value	0.7763
						P value summary	ns		P value summary	ns
						Significantly different (P < 0.05)?	No		Significantly different (P < 0.05)?	No
						One- or two-tailed P value?	Two-tailed		One- or two-tailed P value?	Two-tailed
						t, df	t=1.823, df=4		t, df	t=0.3039, df=4
Wnt4	WT Male	Tsc2KO Male	WT Female	Tsc2KO Female		Table Analyzed	Wnt sex dependent
	0.0047	0.0076	0.0032	0.0042
	0.0039	0.0069	0.0022	0.0035		Column D	Tsc2KO Female
	0.0051	0.0082	0.002	0.0044		vs.	vs.
						Column B	Tsc2KO Male
						Unpaired t test
						P value	0.0016
						P value summary	**
						Significantly different (P < 0.05)?	Yes
						One- or two-tailed P value?	Two-tailed
						t, df	t=7.610, df=4
Fgf7	WT Male	Tsc2KO Male	WT Female	Tsc2KO Female		Table Analyzed	Fgf7 sex dependent
	0.0206	0.0646	0.0652	0.1054
	0.034	0.0375	0.0525	0.1039		Column D	Tsc2KO Female
	0.035	0.053	0.0516	0.0912		vs.	vs.
						Column B	Tsc2KO Male
						Unpaired t test
						P value	0.0059
						P value summary	**
						Significantly different (P < 0.05)?	Yes
						One- or two-tailed P value?	Two-tailed
						t, df	t=5.355, df=4
Fgf18	WT Male	Tsc2KO Male	WT Female	Tsc2KO Female		Table Analyzed	Fgf18 sex dependent
	0.00197	0.0018	0.0016	0.0036
	0.00158	0.0016	0.0013	0.0021		Column D	Tsc2KO Female
	0.00205	0.00201	0.001	0.0035		vs.	vs.
						Column B	Tsc2KO Male
						Unpaired t test
						P value	0.0644
						P value summary	ns
						Significantly different (P < 0.05)?	No
						One- or two-tailed P value?	Two-tailed
						t, df	t=2.535, df=4
Tgfb2	WT Male	Tsc2KO Male	WT Female	Tsc2KO Female		Table Analyzed	Tgfb2 sex dependent
	0.039	0.039	0.0188	0.0285
	0.023	0.055	0.0134	0.0303		Column D	Tsc2KO Female
	0.053	0.059	0.0183	0.0286		vs.	vs.
						Column B	Tsc2KO Male
						Unpaired t test
						P value	0.0235
						P value summary	*
						Significantly different (P < 0.05)?	Yes
						One- or two-tailed P value?	Two-tailed
						t, df	t=3.563, df=4
Gli1	WT Male	Tsc2KO Male	WT Female	Tsc2KO Female		Table Analyzed	Gli1 sex dependent
	0.0042	0.0074	0.0047	0.0137
	0.0038	0.0062	0.0041	0.0139		Column D	Tsc2KO Female
	0.004	0.0038	0.0036	0.015		vs.	vs.
						Column B	Tsc2KO Male
						Unpaired t test
						P value	0.0018
						P value summary	**
						Significantly different (P < 0.05)?	Yes
						One- or two-tailed P value?	Two-tailed
						t, df	t=7.415, df=4

## Sheet: Fig. 4c
Fig. 4c
	qPCR analaysis of the age dependent changes in Fgf7 and Tgfb2 genes in female Tbx4 mouse lung mesenchyme
	All values are relative gene expression values normalized to beta-actin gene expression using ddCt method
Fgf7		WT			Tbx4CreTsc2KO
	8wo	0.0652	0.0525	0.0516	0.1054	0.1039	0.0912
	16wo	0.064901	0.055138	0.032006	0.158746	0.189573	0.190522
	Multiple T-tests per row	Discovery?	P value	Mean of WT	Mean of Tbx4CreTsc2KO
	8wo	Yes	0.002249	0.05643	0.1002
	16wo	Yes	0.000835	0.05068	0.1796
Tgfb2		WT			Tbx4CreTsc2KO
	8wo	0.0188	0.0134	0.0183	0.0285	0.0303	0.0286
	16wo	0.017	0.017	0.015	0.037	0.06	0.042
	Multiple T-tests per row	Discovery?	P value	Mean of WT	Mean of Tbx4CreTsc2KO
	8wo	Yes	0.002495	0.01683	0.02913
	16wo	Yes	0.012888	0.01633	0.04633

## Sheet: Fig. 4d
Fig. 4d
	qPCR data on the Esr1 gene expresssion in mouse lung mesenchymal cells isolated from 8-week-old female mouse lungs
	All values are relative gene expression values normalized to beta-actin gene expression using ddCt method
	Esr1			Table Analyzed	Esr1
	WT	Tsc2KO
	0.002	0.006		Column B	Tsc2KO
	0.002	0.005		vs.	vs.
	0.002	0.005		Column A	WT
				Unpaired t test
				P value	0.0006
				P value summary	***
				Significantly different (P < 0.05)?	Yes
				One- or two-tailed P value?	Two-tailed
				t, df	t=10.00, df=4

## Sheet: Fig.5a
Fig.5a
	qPCR after in vivo Rapa for Wnt3a, Wnt5a in mouse lung mesenchymal cells
	ddCt values normalized to beta-actin gene expression
	A	B	C	D			Table Analyzed	Wnt3a Rapa dependent gene expression		Table Analyzed	Wnt3a Rapa dependent gene expression
Wnt3a	WT	WT Rapa	Tsc2KO	Tsc2KO Rapa
	0.0037	0.0027	0.0113424	0.0045287			Column B	WT Rapa		Column D	Tsc2KO Rapa
	0.0035	0.0028	0.0157201	0.0048989			vs.	vs.		vs.	vs.
	0.004	0.0031	0.0123491	0.0058537			Column A	WT		Column C	Tsc2KO
							Unpaired t test			Unpaired t test
							P value	0.0101		P value	0.0043
							P value summary	*		P value summary	**
							Significantly different (P < 0.05)?	Yes		Significantly different (P < 0.05)?	Yes
							One- or two-tailed P value?	Two-tailed		One- or two-tailed P value?	Two-tailed
							t, df	t=4.596, df=4		t, df	t=5.823, df=4
							How big is the difference?			How big is the difference?
							Mean of column A	0.003733		Mean of column C	0.01314
							Mean of column B	0.002867		Mean of column D	0.005094
							Difference between means (B - A) ± SEM	-0.0008667 ± 0.0001886		Difference between means (D - C) ± SEM	-0.008043 ± 0.001381
							95% confidence interval	-0.001390 to -0.0003431		95% confidence interval	-0.01188 to -0.004208
							R squared (eta squared)	0.8408		R squared (eta squared)	0.8945
							Data analyzed			Data analyzed
							Sample size, column A	3		Sample size, column C	3
							Sample size, column B	3		Sample size, column D	3
	ddCt values normalized to beta-actin gene expression
	A	B	C	D			Table Analyzed	Wnt5a Rapa dependent gene expression		Table Analyzed	Wnt5a rapa dependent gene expression
Wnt5a	WT	WT Rapa	Tsc2KO	Tsc2KO Rapa
	0.0044	0.0037	0.019629	0.003277			Column B	WT Rapa		Column D	Tsc2KO Rapa
	0.0042	0.0034	0.020321	0.003621			vs.	vs.		vs.	vs.
	0.0039	0.0028	0.019896	0.003472			Column A	WT		Column C	Tsc2KO
							Unpaired t test			Unpaired t test
							P value	0.0454		P value	<0.0001
							P value summary	*		P value summary	****
							Significantly different (P < 0.05)?	Yes		Significantly different (P < 0.05)?	Yes
							One- or two-tailed P value?	Two-tailed		One- or two-tailed P value?	Two-tailed
							t, df	t=2.871, df=4		t, df	t=73.37, df=4
							How big is the difference?			How big is the difference?
							Mean of column A	0.004167		Mean of column C	0.01995
							Mean of column B	0.0033		Mean of column D	0.003457
							Difference between means (B - A) ± SEM	-0.0008667 ± 0.0003018		Difference between means (D - C) ± SEM	-0.01649 ± 0.0002248
							95% confidence interval	-0.001705 to -2.861e-005		95% confidence interval	-0.01712 to -0.01587
							R squared (eta squared)	0.6733		R squared (eta squared)	0.9993
							Data analyzed			Data analyzed
							Sample size, column A	3		Sample size, column C	3
							Sample size, column B	3		Sample size, column D	3

## Sheet: Fig.5c
Fig. 5c
	MLIs of Tbx4LME_CreTsc2KOCtnnb1KO mice
	Tsc2KO Ctnnb1WT/KO 12wo	Tsc2KO Ctnnb1WT/KO 16wo	Tsc2KO Ctnnb1WT/KO 20wo	Tsc2WT Cttnb1WT 20wo	Tsc2KO Ctnnb1WT 20wo		Table Analyzed	b-catHET_KO MLIs by age and genotype		Table Analyzed	b-catHET_KO MLIs by age and genotype		Table Analyzed	b-catHET_KO MLIs by age and genotype		Table Analyzed	b-catHET_KO MLIs by age and genotype
	45.485	67.6071	34.1036	49.0436	79.5604
	52.3509	54.6928	34.1437	42.2046	77.2701		Column B	Tsc2KO Ctnnb1WT/KO 16wo		Column C	Tsc2KO Ctnnb1WT/KO 20wo		Column E	Tsc2KO Ctnnb1WT 20wo		Column D	Tsc2WT Cttnb1WT 20wo
	38.3845	51.5091	34.0796	43.1647	69.8403		vs.	vs.		vs.	vs.		vs.	vs.		vs.	vs.
	47.5081	54.1537	39.02	47.0133	54.2605		Column A	Tsc2KO Ctnnb1WT/KO 12wo		Column A	Tsc2KO Ctnnb1WT/KO 12wo		Column D	Tsc2WT Cttnb1WT 20wo		Column C	Tsc2KO Ctnnb1WT/KO 20wo
	52.6189	66.4385	46.0616	50.4096	75.345
	43.5636	62.677	41.9091	43.8062	79.2938		Unpaired t test			Unpaired t test			Unpaired t test			Unpaired t test
	58.8153	47.4522	32.4943	39.3095	98.6849		P value	0.0024		P value	<0.0001		P value	<0.0001		P value	<0.0001
	39.8797	78.8615	39.2159	40.2808	95.4855		P value summary	**		P value summary	****		P value summary	****		P value summary	****
	42.8254	51.2058	43.2651	48.1357	90.2108		Significantly different (P < 0.05)?	Yes		Significantly different (P < 0.05)?	Yes		Significantly different (P < 0.05)?	Yes		Significantly different (P < 0.05)?	Yes
	40.1179	54.7361	32.3573	52.6031	82.9905		One- or two-tailed P value?	Two-tailed		One- or two-tailed P value?	Two-tailed		One- or two-tailed P value?	Two-tailed		One- or two-tailed P value?	Two-tailed
	55.7384	73.1616	39.7325	44.7116	69.9982		t, df	t=3.106, df=105		t, df	t=12.29, df=99		t, df	t=16.90, df=102		t, df	t=5.700, df=124
	45.2592	62.677	40.1475	34.9705	70.7548
	49.9592	57.4383	35.2621	41.4979	81.763		How big is the difference?			How big is the difference?			How big is the difference?			How big is the difference?
	41.522	50.1544	36.8868	52.0046	67.5122		Mean of column A	58.46		Mean of column A	58.46		Mean of column D	42.73		Mean of column C	37.62
	59.9315	38.768	40.6577	41.7484	67.2383		Mean of column B	49.04		Mean of column C	37.62		Mean of column E	70.65		Mean of column D	42.73
	68.2111	38.3083	40.3076	48.0942	70.2792		Difference between means (B - A) ± SEM	-9.416 ± 3.031		Difference between means (C - A) ± SEM	-20.84 ± 1.695		Difference between means (E - D) ± SEM	27.93 ± 1.653		Difference between means (D - C) ± SEM	5.106 ± 0.8957
	58.0659	36.9349	39.2501	45.369	73.4859		95% confidence interval	-15.43 to -3.406		95% confidence interval	-24.20 to -17.47		95% confidence interval	24.65 to 31.20		95% confidence interval	3.333 to 6.879
	69.6451	32.8828	40.1283	39.6334	54.5127		R squared (eta squared)	0.08417		R squared (eta squared)	0.6041		R squared (eta squared)	0.7368		R squared (eta squared)	0.2076
	73.4859	40.2188	37.7072	36.7914	64.6082
	66.806	39.6334	43.3064	42.5601	58.476		F test to compare variances			F test to compare variances			F test to compare variances			F test to compare variances
	59.6649	37.5594	37.3419	44.3825	59.1468		F, DFn, Dfd	1.519, 72, 33		F, DFn, Dfd	8.429, 33, 66		F, DFn, Dfd	3.640, 44, 58		F, DFn, Dfd	1.748, 58, 66
	63.1166	43.954	41.9051	37.017	52.7486		P value	0.1857		P value	<0.0001		P value	<0.0001		P value	0.0285
	76.08	38.0519	40.7219	47.6311	82.9472		P value summary	ns		P value summary	****		P value summary	****		P value summary	*
	77.6509	33.1556	40.2109	41.4798	65.617		Significantly different (P < 0.05)?	No		Significantly different (P < 0.05)?	Yes		Significantly different (P < 0.05)?	Yes		Significantly different (P < 0.05)?	Yes
	52.4014	32.3682	42.9859	38.2492	55.889
	72.5275	37.6026	37.2021	36.9582	66.8997		Data analyzed			Data analyzed			Data analyzed			Data analyzed
	69.4433	34.8376	32.1847	39.957	65.7611		Sample size, column A	34		Sample size, column A	34		Sample size, column D	59		Sample size, column C	67
	70.8413	40.0135	41.1346	36.7762	67.1014		Sample size, column B	73		Sample size, column C	67		Sample size, column E	45		Sample size, column D	59
	86.4781	33.0348	39.9714	37.7592	65.7611
	54.607	33.7428	37.4327	44.6989	94.4695
	71.6123	46.1547	41.7602	39.2028	73.9614
	63.7802	37.1119	34.6389	38.0048	58.1589
	60.8395	31.9868	35.283	44.4469	63.3471
	58.3462	43.7766	32.5063	40.0675	76.3394
		38.1708	30.6409	35.8522	65.8404
		40.0314	38.5392	46.7749	66.5466
		37.5497	28.0229	45.7446	68.2328
		34.088	33.8982	36.6947	69.116
		31.0059	33.0753	37.5786	61.4015
		36.3566	36.3486	41.3844	81.715
		35.4731	33.4507	35.1231	67.9517
		34.6446	36.611	35.9891	61.3727
		34.2405	35.0945	35.0836	66.9357
		39.7198	34.083	36.7145	76.9879
		37.0665	31.1786	37.1395	63.5849
		37.588	34.0752	41.6371
		65.6819	36.1321	39.06
		70.7764	30.9856	35.6247
		75.8998	30.4657	50.4296
		64.7019	36.3869	43.2145
		85.4116	37.5277	46.0519
		81.0016	34.9451	37.5792
		58.5048	45.4195	47.459
		54.0659	36.2706	54.0803
		80.0721	40.9165	41.6521
		81.679	48.7499	59.316
		73.6516	40.6201	52.8848
		69.573	45.7588	45.3542
		73.6084	43.249	52.568
		72.7076	41.5195
		61.3511	38.1225
		53.6048	34.0614
		40.7953	33.9837
		38.3151	34.0701
		41.8591	41.3934
		43.4811	42.357
		41.2931	37.4356
		39.5163
		40.5748
		34.9231
		39.7919
		40.5472
		37.8463

## Sheet: Fig.5d
Fig.5d
	MLIs for Ctnnb1Ex3KO mouse lungs
	WT (Cre- )	Tsc2WT Ctnnb1Ex3KO		Table Analyzed	20wo Tsc2WTctnnbEx3KO activation WNT
	42.6952	37.3471
	43.7412	31.7743		Column B	Tsc2WT Ctnnb1Ex3KO
	45.5121	33.6526		vs.	vs.
	40.1533	35.3707		Column A	WT (Cre- )
	39.5683	34.3649
	37.8636	33.2456		Unpaired t test
	35.643	32.7023		P value	0.335
	39.8816	38.1708		P value summary	ns
	35.5436	31.7616		Significantly different (P < 0.05)?	No
	35.8218	29.7273		One- or two-tailed P value?	Two-tailed
	34.6582	31.1775		t, df	t=0.9653, df=409
	33.4255	31.5485
	39.013	29.6675		How big is the difference?
	36.3866	27.1775		Mean of column A	37.14
	34.6678	31.3011		Mean of column B	37.94
	34.5653	38.3557		Difference between means (B - A) ± SEM	0.7989 ± 0.8276
	33.5805	34.8074		95% confidence interval	-0.8281 to 2.426
	29.7903	34.5791		R squared (eta squared)	0.002273
	34.2075	34.9478
	31.9136	32.2651		F test to compare variances
	36.1542	33.7391		F, DFn, Dfd	1.070, 134, 275
	37.3141	35.403		P value	0.637
	35.4107	33.9326		P value summary	ns
	31.4076	36.6551		Significantly different (P < 0.05)?	No
	31.5202	34.6307
	31.0514	36.8988		Data analyzed
	29.9525	36.9095		Sample size, column A	276
	32.758	35.2818		Sample size, column B	135
	31.3155	33.643
	31.6265	34.5493
	27.2963	29.5165
	31.0813	40.5555
	28.5586	29.5579
	26.878	29.3129
	29.2959	33.6183
	25.1119	30.984
	26.365	30.0125
	29.2927	34.0835
	30.4222	32.3137
	27.5726	28.7528
	30.1579	30.4364
	26.1495	33.8308
	28.147	30.7951
	26.5449	30.4587
	26.452	26.7472
	27.6248	34.7518
	30.0356	39.0534
	29.696	30.6078
	31.2046	36.9132
	29.3455	32.23
	31.2973	32.8932
	29.873	32.0381
	27.3983	33.2451
	28.766	28.3105
	30.0008	33.8262
	25.5347	32.0474
	30.317	33.0906
	30.2382	34.0573
	29.4475	31.9306
	27.2631	33.3687
	33.889	34.649
	33.3472	33.8224
	35.8564	35.0133
	35.0066	33.1678
	32.054	33.0123
	32.7988	33.3063
	35.362	30.9522
	33.8142	36.3592
	35.0351	37.1712
	32.8707	33.7185
	30.2249	33.6251
	34.4737	31.9561
	35.009	31.8655
	34.0181	35.2991
	38.6948	32.8264
	27.6248	66.3227
	30.0356	34.4591
	29.696	35.388
	31.2046	40.086
	29.3455	40.3684
	31.2973	36.7582
	29.873	34.4712
	27.3983	41.5855
	28.766	42.3692
	30.0008	37.5203
	25.5347	37.1444
	30.317	36.6444
	30.2382	34.5746
	29.4475	34.4146
	27.2631	33.8177
	33.6093	50.1977
	28.5856	45.9499
	29.785	55.3283
	29.8464	62.5113
	31.5404	37.9072
	37.2777	40.612
	28.9333	40.3819
	31.5448	45.5708
	29.1922	45.3612
	27.7611	39.3805
	29.8987	41.5945
	30.0329	46.558
	38.0325	59.8451
	30.7276	45.78
	27.812	44.7399
	27.8045	67.123
	32.1239	54.5994
	27.2374	54.5271
	29.3591	67.5554
	29.2571	43.3815
	32.8868	47.2426
	30.5165	45.766
	29.5249	40.9459
	28.8382	39.417
	32.7429	43.3435
	30.3785	38.2011
	35.764	31.926
	31.2252	41.6947
	30.6548	38.3872
	35.0897	41.4768
	38.3007	49.1377
	42.6524	46.9249
	37.0472	45.9726
	37.0681	61.3007
	33.4941	42.6171
	37.3384	40.7683
	36.5301	41.9539
	33.138	40.8667
	35.4864	38.8425
	37.3292	45.3415
	31.7048	41.5067
	31.7013	48.1994
	31.2387	33.4216
	35.0283	33.7968
	36.2125	36.865
	30.7133
	33.5769
	32.6367
	29.58
	30.5252
	29.3581
	28.7776
	29.8417
	30.6238
	28.7423
	31.625
	27.5144
	29.3506
	27.8388
	26.9783
	39.6117
	37.8867
	42.1908
	45.0382
	40.0218
	43.5514
	42.4232
	40.34
	47.4156
	43.7634
	40.2253
	40.5321
	48.7119
	42.9553
	42.3072
	38.1195
	40.7262
	38.9361
	37.4164
	36.2959
	39.548
	36.6431
	37.0879
	37.0939
	34.9088
	35.4224
	39.8988
	38.6101
	45.4051
	41.1015
	49.0436
	42.2046
	43.1647
	47.0133
	50.4096
	55.494
	68.4509
	43.8062
	39.3095
	40.2808
	48.1357
	65.0622
	68.3336
	55.8687
	55.0853
	52.6031
	44.7116
	34.9705
	41.4979
	52.0046
	41.7484
	58.4216
	48.0942
	45.369
	39.6334
	36.7914
	42.5601
	44.3825
	37.017
	47.6311
	41.4798
	38.2492
	36.9582
	42.4347
	42.3282
	40.4618
	46.0765
	42.6662
	41.3914
	46.8194
	39.4329
	48.3968
	42.733
	44.2602
	47.8265
	52.0555
	47.5374
	42.7762
	42.9125
	47.9134
	35.5771
	40.1456
	39.5888
	48.9
	38.3151
	44.9871
	43.82
	43.2518
	42.0327
	40.1887
	51.3788
	42.79
	36.1852
	39.957
	36.7762
	37.7592
	44.6989
	39.2028
	38.0048
	44.4469
	40.0675
	35.8522
	46.7749
	45.7446
	36.6947
	37.5786
	41.3844
	35.1231
	35.9891
	35.0836
	36.7145
	37.1395
	41.6371
	39.06
	35.6247
	50.4296
	43.2145
	46.0519
	37.5792
	47.459
	54.0803
	41.6521
	59.316
	52.8848
	45.3542
	52.568

## Sheet: Fig. 6b
Fig.6b
	Mesenchymal and Epithelial Tsc2 gene expression qPCR
Tsc2	Cell fraction	WT			LM Tsc2KO
	EpCam+	0.014	0.02	0.017	0.017	0.01	0.012
	Mesenchymal	0.018	0.019	0.023	0.003	0.007	0.006

[truncated: 14 more sheets: Fig. 6d, Fig. 6g, Fig. 6f, Fig. 6h, Fig.7a, Fig.7b, Fig.7c, Fig. 8a, Fig. 8b, Supplementary Figure 3C, Supplementary figure 3D, Supplementary Figure 4B, Supplementary Figure 5A, Supplementary Figure 5B]
